# Supplementary material for: Coffee Biotransformation in Volcanic Process: A Chemical and Sensory Analysis
Source: Foods. 2025 Apr 16;14(8):1368. doi: 10.3390/foods14081368 (PMC12027445; doi:10.3390/foods14081368)
Supplement: Supplementary file 1 [file foods-14-01368-s001.zip]

Archive with 1 entries (1 files):
- foods-3568510-supplementary.pdf
